# Supplementary material for: Sex-Related Disparities in the Incidence and Outcomes of Community-Acquired Pneumonia among Type 2 Diabetes Patients: A Propensity Score-Matching Analysis Using the Spanish National Hospital Discharge Database for the Period 2016–2019
Source: J Clin Med. 2021 Sep 2;10(17):3975. doi: 10.3390/jcm10173975 (PMC8432254; doi:10.3390/jcm10173975)
Supplement: Supplementary file 1 [file jcm-10-03975-s001.zip]

Archive with 1 entries (1 files):
- jcm-1303663-supplementary.pdf
